# Supplementary material for: Genome-Wide Analysis of the 12-Oxo-Phytodienoic Acid Reductase Gene Family in Peanut and Functional Characterization of AhOPR6 in Salt Stress
Source: Plants (Basel). 2025 May 8;14(10):1408. doi: 10.3390/plants14101408 (PMC12114951; doi:10.3390/plants14101408)
Supplement: Supplementary file 1 [file plants-14-01408-s001.zip › plants-3607841-supplementary.xlsx]

## Sheet: Table S1
No.	OPRs	Gene ID	Chromosome	Length/aa	MW/kDa	PI	Location start	Location end	Subcelluar localization prediction
1	AdOPR1	Aradu.4RE2S	ChrA05	369	41.2	6.8	18496239	18498258	chloroplast
2	AdOPR2	Aradu.5ZC0V	ChrA05	355	40.1	6.47	18490476	18492058	chloroplast
3	AdOPR3	Aradu.FG097	ChrA05	359	39.7	5.59	18447360	18448942	chloroplast
4	AdOPR4	Aradu.FV6YV	ChrA08	380	42.4	6.03	4004826	4012577	mitochondria
5	AdOPR5	Aradu.H0G14	ChrA06	367	41	6.22	107845768	107848867	chloroplast
6	AdOPR6	Aradu.U86RL	ChrA05	377	41.8	5.61	18488503	18490271	chloroplast
7	AhOPR1	arahy.03WWG0	Chr05	367	40.9	7.15	37937097	37945566	chloroplast
8	AhOPR2	arahy.5A3JDR	Chr16	367	41	6.22	146157016	146160040	chloroplast
9	AhOPR3	arahy.8UV3U8	Chr17	363	40.5	5.67	102549110	102555566	plasma membrane
10	AhOPR4	arahy.BUDB0A	Chr15	344	38.5	5.67	19497083	19498703	chloroplast
11	AhOPR5	arahy.IH8HKG	Chr05	339	37.6	5.52	38004263	38005863	chloroplast
12	AhOPR6	arahy.QLS1U0	Chr15	355	40.1	6.47	19526962	19529849	chloroplast
13	AhOPR7	arahy.SM4L6W	Chr15	369	41.2	6.77	19549770	19552144	chloroplast
14	AhOPR8	arahy.W8AC1S	Chr16	367	41	6.08	113152044	113156108	chloroplast
15	AhOPR9	arahy.ZB0XC1	Chr08	356	39.7	5.9	3893131	3901229	mitochondria
16	AiOPR1	Araip.17941	ChrB06	367	41	6.08	132144927	132149540	chloroplast
17	AiOPR2	Araip.DQ4L8	ChrB05	573	64.4	6.09	18832281	18834913	chloroplast
18	AiOPR3	Araip.F1ZZD	ChrB07	377	42.2	5.71	96456266	96462121	plasma membrane
19	AiOPR4	Araip.RGB10	ChrB05	369	41.2	6.77	18855955	18857875	chloroplast
20	AiOPR5	Araip.S2HQW	ChrB05	364	40.6	5.72	18801396	18803031	chloroplast

## Sheet: Table S2
Motif Name	Motif sequence
motif 1	LEQFMKDKVNDRTDEYGGSLENRCRFPLEVVEAVVNEIGAERVGIRLSPY
motif 2	LIAEATGISPTAQGYPHTPGIWTKEQVEAWKPIVDAVHAKGGIFFCQJWH
motif 3	HSLVPMRKAFNGTFIVAGGYDREDGIKAIAEBRADLVAYGRLFLANPDLP
motif 4	SAAVNPLLTPYKMGKFNLSHRVVLAPLTRQRSYNNVPQPHAVLYYSQRTT
motif 5	YADSGDSNPEALGLYMVNALNKYGILYCHMVEPRMKTVGEK
motif 6	NDENVAQFTPPRRLRTEEIPHIVNDFRLAARNAIEAGFDGVEIHGAHGYL
motif 7	FALBAPLNKYNRQTFYTPDPVIGYTDYPF
motif 8	VGRVSNSCYQPNGEAPISSTDKPLSPQPR
motif 9	TRQRSYNNVPQPHAVLYYSQRTTN
motif 10	YDPEYHPDGQELISS

## Sheet: Table S3
tandem duplicated gene pairs
AdOPR2	AdOPR1
AdOPR6	AdOPR2
segmental duplicated gene pairs
AhOPR2	AhOPR8
AhOPR9	AhOPR3
AdOPR3	AiOPR5
AdOPR4	AiOPR3
AdOPR5	AiOPR1
AdOPR2	AhOPR6
AdOPR4	AhOPR9
AdOPR5	AhOPR8
AhOPR2	AiOPR1
AhOPR3	AiOPR3
AhOPR4	AiOPR5
AhOPR6	AiOPR2
AhOPR8	AiOPR1
AhOPR9	AiOPR3

## Sheet: Table S4
Gene	cis-acting elements	function
AdOPR2	G-box	cis-acting regulatory element involved in light responsiveness
AdOPR2	GA-motif	part of a light responsive element
AdOPR2	ABRE	cis-acting element involved in the abscisic acid responsiveness
AdOPR2	ABRE	cis-acting element involved in the abscisic acid responsiveness
AdOPR2	GCN4_motif	cis-regulatory element involved in endosperm expression
AdOPR2	TCT-motif	part of a light responsive element
AdOPR2	Box 4	part of a conserved DNA module involved in light responsiveness
AdOPR2	Box 4	part of a conserved DNA module involved in light responsiveness
AdOPR2	Box 4	part of a conserved DNA module involved in light responsiveness
AdOPR2	Box 4	part of a conserved DNA module involved in light responsiveness
AdOPR2	Box 4	part of a conserved DNA module involved in light responsiveness
AdOPR2	Box 4	part of a conserved DNA module involved in light responsiveness
AdOPR2	Box 4	part of a conserved DNA module involved in light responsiveness
AdOPR2	Box 4	part of a conserved DNA module involved in light responsiveness
AdOPR2	Box 4	part of a conserved DNA module involved in light responsiveness
AdOPR2	CAT-box	cis-acting regulatory element related to meristem expression
AdOPR2	chs-CMA2a	part of a light responsive element
AdOPR2	G-Box	cis-acting regulatory element involved in light responsiveness
AdOPR2	TGACG-motif	cis-acting regulatory element involved in the MeJA-responsiveness
AdOPR2	TGACG-motif	cis-acting regulatory element involved in the MeJA-responsiveness
AdOPR2	TGACG-motif	cis-acting regulatory element involved in the MeJA-responsiveness
AdOPR2	Gap-box	part of a light responsive element
AdOPR2	MBS	MYB binding site involved in drought-inducibility
AdOPR2	CGTCA-motif	cis-acting regulatory element involved in the MeJA-responsiveness
AdOPR2	CGTCA-motif	cis-acting regulatory element involved in the MeJA-responsiveness
AdOPR2	CGTCA-motif	cis-acting regulatory element involved in the MeJA-responsiveness
AdOPR3	TGACG-motif	cis-acting regulatory element involved in the MeJA-responsiveness
AdOPR3	TGACG-motif	cis-acting regulatory element involved in the MeJA-responsiveness
AdOPR3	GARE-motif	gibberellin-responsive element
AdOPR3	CGTCA-motif	cis-acting regulatory element involved in the MeJA-responsiveness
AdOPR3	CGTCA-motif	cis-acting regulatory element involved in the MeJA-responsiveness
AdOPR3	TCA-element	cis-acting element involved in salicylic acid responsiveness
AdOPR3	ARE	cis-acting regulatory element essential for the anaerobic induction
AdOPR3	ARE	cis-acting regulatory element essential for the anaerobic induction
AdOPR3	circadian	cis-acting regulatory element involved in circadian control
AdOPR3	O2-site	cis-acting regulatory element involved in zein metabolism regulation
AdOPR3	Box 4	part of a conserved DNA module involved in light responsiveness
AdOPR3	Box 4	part of a conserved DNA module involved in light responsiveness
AdOPR3	Box 4	part of a conserved DNA module involved in light responsiveness
AdOPR3	Box 4	part of a conserved DNA module involved in light responsiveness
AdOPR3	Box 4	part of a conserved DNA module involved in light responsiveness
AdOPR3	Box 4	part of a conserved DNA module involved in light responsiveness
AdOPR3	Box 4	part of a conserved DNA module involved in light responsiveness
AdOPR3	Box 4	part of a conserved DNA module involved in light responsiveness
AdOPR3	Box 4	part of a conserved DNA module involved in light responsiveness
AdOPR3	Box 4	part of a conserved DNA module involved in light responsiveness
AdOPR4	TCT-motif	part of a light responsive element
AdOPR4	Box 4	part of a conserved DNA module involved in light responsiveness
AdOPR4	Box 4	part of a conserved DNA module involved in light responsiveness
AdOPR4	Box 4	part of a conserved DNA module involved in light responsiveness
AdOPR4	Box 4	part of a conserved DNA module involved in light responsiveness
AdOPR4	Box 4	part of a conserved DNA module involved in light responsiveness
AdOPR4	Box 4	part of a conserved DNA module involved in light responsiveness
AdOPR4	Box 4	part of a conserved DNA module involved in light responsiveness
AdOPR4	GATA-motif	part of a light responsive element
AdOPR4	TGA-element	auxin-responsive element
AdOPR4	Box III	protein binding site
AdOPR4	ATC-motif	part of a conserved DNA module involved in light responsiveness
AdOPR4	TCA-element	cis-acting element involved in salicylic acid responsiveness
AdOPR4	ATCT-motif	part of a conserved DNA module involved in light responsiveness
AdOPR5	O2-site	cis-acting regulatory element involved in zein metabolism regulation
AdOPR5	O2-site	cis-acting regulatory element involved in zein metabolism regulation
AdOPR5	Box 4	part of a conserved DNA module involved in light responsiveness
AdOPR5	Box 4	part of a conserved DNA module involved in light responsiveness
AdOPR5	Box 4	part of a conserved DNA module involved in light responsiveness
AdOPR5	TCT-motif	part of a light responsive element
AdOPR5	G-box	cis-acting regulatory element involved in light responsiveness
AdOPR5	TGA-element	auxin-responsive element
AdOPR5	GA-motif	part of a light responsive element
AdOPR5	CCAAT-box	MYBHv1 binding site
AdOPR5	LTR	cis-acting element involved in low-temperature responsiveness
AdOPR5	GATA-motif	part of a light responsive element
AdOPR5	GATA-motif	part of a light responsive element
AdOPR6	GATA-motif	part of a light responsive element
AdOPR6	G-Box	cis-acting regulatory element involved in light responsiveness
AdOPR6	GARE-motif	gibberellin-responsive element
AdOPR6	Box II	part of a light responsive element
AdOPR6	CAT-box	cis-acting regulatory element related to meristem expression
AdOPR6	GT1-motif	light responsive element
AdOPR6	ABRE	cis-acting element involved in the abscisic acid responsiveness
AdOPR6	ARE	cis-acting regulatory element essential for the anaerobic induction
AdOPR6	ARE	cis-acting regulatory element essential for the anaerobic induction
AdOPR6	TCA-element	cis-acting element involved in salicylic acid responsiveness
AdOPR6	TCA-element	cis-acting element involved in salicylic acid responsiveness
AdOPR6	AAAC-motif	light responsive element
AdOPR6	I-box	part of a light responsive element
AdOPR6	LTR	cis-acting element involved in low-temperature responsiveness
AdOPR6	GA-motif	part of a light responsive element
AdOPR6	TGA-element	auxin-responsive element
AdOPR6	TGA-element	auxin-responsive element
AhOPR1	G-box	cis-acting regulatory element involved in light responsiveness
AhOPR1	G-box	cis-acting regulatory element involved in light responsiveness
AhOPR1	G-box	cis-acting regulatory element involved in light responsiveness
AhOPR1	A-box	cis-acting regulatory element
AhOPR1	A-box	cis-acting regulatory element
AhOPR1	TCCC-motif	part of a light responsive element
AhOPR1	Box 4	part of a conserved DNA module involved in light responsiveness
AhOPR1	Box 4	part of a conserved DNA module involved in light responsiveness
AhOPR1	Box 4	part of a conserved DNA module involved in light responsiveness
AhOPR1	Box 4	part of a conserved DNA module involved in light responsiveness
AhOPR1	Box 4	part of a conserved DNA module involved in light responsiveness
AhOPR1	Box 4	part of a conserved DNA module involved in light responsiveness
AhOPR1	Box 4	part of a conserved DNA module involved in light responsiveness
AhOPR1	Box 4	part of a conserved DNA module involved in light responsiveness
AhOPR1	ABRE	cis-acting element involved in the abscisic acid responsiveness
AhOPR1	ATCT-motif	part of a conserved DNA module involved in light responsiveness
AhOPR1	TGACG-motif	cis-acting regulatory element involved in the MeJA-responsiveness
AhOPR1	CGTCA-motif	cis-acting regulatory element involved in the MeJA-responsiveness
AhOPR2	O2-site	cis-acting regulatory element involved in zein metabolism regulation
AhOPR2	O2-site	cis-acting regulatory element involved in zein metabolism regulation
AhOPR2	Box 4	part of a conserved DNA module involved in light responsiveness
AhOPR2	Box 4	part of a conserved DNA module involved in light responsiveness
AhOPR2	Box 4	part of a conserved DNA module involved in light responsiveness
AhOPR2	Box 4	part of a conserved DNA module involved in light responsiveness
AhOPR2	Unnamed__1	60K protein binding site
AhOPR2	LTR	cis-acting element involved in low-temperature responsiveness
AhOPR2	GA-motif	part of a light responsive element
AhOPR2	CCAAT-box	MYBHv1 binding site
AhOPR2	TGA-element	auxin-responsive element
AhOPR2	GATA-motif	part of a light responsive element
AhOPR2	GATA-motif	part of a light responsive element
AhOPR2	GATA-motif	part of a light responsive element
AhOPR2	GATA-motif	part of a light responsive element
AhOPR2	CAT-box	cis-acting regulatory element related to meristem expression
AhOPR3	AT-rich sequence	element for maximal elicitor-mediated activation (2copies)
AhOPR3	AT-rich sequence	element for maximal elicitor-mediated activation (2copies)
AhOPR3	Box 4	part of a conserved DNA module involved in light responsiveness
AhOPR3	Box 4	part of a conserved DNA module involved in light responsiveness
AhOPR3	Box 4	part of a conserved DNA module involved in light responsiveness
AhOPR3	Box 4	part of a conserved DNA module involved in light responsiveness
AhOPR3	Box 4	part of a conserved DNA module involved in light responsiveness
AhOPR3	Box 4	part of a conserved DNA module involved in light responsiveness
AhOPR3	Box 4	part of a conserved DNA module involved in light responsiveness
AhOPR3	Box 4	part of a conserved DNA module involved in light responsiveness
AhOPR3	Box 4	part of a conserved DNA module involved in light responsiveness
AhOPR3	TCT-motif	part of a light responsive element
AhOPR3	TCT-motif	part of a light responsive element
AhOPR3	GATA-motif	part of a light responsive element
AhOPR3	TCA-element	cis-acting element involved in salicylic acid responsiveness
AhOPR3	TCA-element	cis-acting element involved in salicylic acid responsiveness
AhOPR3	ATCT-motif	part of a conserved DNA module involved in light responsiveness
AhOPR3	ATCT-motif	part of a conserved DNA module involved in light responsiveness
AhOPR3	TGA-element	auxin-responsive element
AhOPR3	LTR	cis-acting element involved in low-temperature responsiveness
AhOPR4	TC-rich repeats	cis-acting element involved in defense and stress responsiveness
AhOPR4	MRE	MYB binding site involved in light responsiveness
AhOPR4	MRE	MYB binding site involved in light responsiveness
AhOPR4	CGTCA-motif	cis-acting regulatory element involved in the MeJA-responsiveness
AhOPR4	CGTCA-motif	cis-acting regulatory element involved in the MeJA-responsiveness
AhOPR4	CGTCA-motif	cis-acting regulatory element involved in the MeJA-responsiveness
AhOPR4	TGACG-motif	cis-acting regulatory element involved in the MeJA-responsiveness
AhOPR4	TGACG-motif	cis-acting regulatory element involved in the MeJA-responsiveness
AhOPR4	TGACG-motif	cis-acting regulatory element involved in the MeJA-responsiveness
AhOPR4	GARE-motif	gibberellin-responsive element
AhOPR4	Box 4	part of a conserved DNA module involved in light responsiveness
AhOPR4	Box 4	part of a conserved DNA module involved in light responsiveness
AhOPR4	Box 4	part of a conserved DNA module involved in light responsiveness
AhOPR4	Box 4	part of a conserved DNA module involved in light responsiveness
AhOPR4	Box 4	part of a conserved DNA module involved in light responsiveness
AhOPR4	TCT-motif	part of a light responsive element
AhOPR4	ARE	cis-acting regulatory element essential for the anaerobic induction
AhOPR4	TCA-element	cis-acting element involved in salicylic acid responsiveness
AhOPR4	TCA-element	cis-acting element involved in salicylic acid responsiveness
AhOPR5	CGTCA-motif	cis-acting regulatory element involved in the MeJA-responsiveness
AhOPR5	TC-rich repeats	cis-acting element involved in defense and stress responsiveness
AhOPR5	TGACG-motif	cis-acting regulatory element involved in the MeJA-responsiveness
AhOPR5	GARE-motif	gibberellin-responsive element
AhOPR5	Box 4	part of a conserved DNA module involved in light responsiveness
AhOPR5	Box 4	part of a conserved DNA module involved in light responsiveness
AhOPR5	Box 4	part of a conserved DNA module involved in light responsiveness
AhOPR5	Box 4	part of a conserved DNA module involved in light responsiveness
AhOPR5	Box 4	part of a conserved DNA module involved in light responsiveness
AhOPR5	Box 4	part of a conserved DNA module involved in light responsiveness
AhOPR5	Box 4	part of a conserved DNA module involved in light responsiveness
AhOPR5	Box 4	part of a conserved DNA module involved in light responsiveness
AhOPR5	Box 4	part of a conserved DNA module involved in light responsiveness
AhOPR5	TCA-element	cis-acting element involved in salicylic acid responsiveness
AhOPR5	TCA-element	cis-acting element involved in salicylic acid responsiveness
AhOPR5	ARE	cis-acting regulatory element essential for the anaerobic induction
AhOPR5	circadian	cis-acting regulatory element involved in circadian control
AhOPR6	TCA-element	cis-acting element involved in salicylic acid responsiveness
AhOPR6	G-box	cis-acting regulatory element involved in light responsiveness
AhOPR6	ABRE	cis-acting element involved in the abscisic acid responsiveness
AhOPR6	GCN4_motif	cis-regulatory element involved in endosperm expression
AhOPR6	TCT-motif	part of a light responsive element
AhOPR6	TCT-motif	part of a light responsive element
AhOPR6	AACA_motif	involved in endosperm-specific negative expression
AhOPR6	Box 4	part of a conserved DNA module involved in light responsiveness
AhOPR6	Box 4	part of a conserved DNA module involved in light responsiveness
AhOPR6	Box 4	part of a conserved DNA module involved in light responsiveness
AhOPR6	Box 4	part of a conserved DNA module involved in light responsiveness
AhOPR6	Box 4	part of a conserved DNA module involved in light responsiveness
AhOPR6	TGACG-motif	cis-acting regulatory element involved in the MeJA-responsiveness
AhOPR6	GT1-motif	light responsive element
AhOPR6	Gap-box	part of a light responsive element
AhOPR6	MBS	MYB binding site involved in drought-inducibility
AhOPR6	MBS	MYB binding site involved in drought-inducibility
AhOPR6	AE-box	part of a module for light response
AhOPR6	CGTCA-motif	cis-acting regulatory element involved in the MeJA-responsiveness
AhOPR7	GT1-motif	light responsive element
AhOPR7	GT1-motif	light responsive element
AhOPR7	TGACG-motif	cis-acting regulatory element involved in the MeJA-responsiveness
AhOPR7	TGACG-motif	cis-acting regulatory element involved in the MeJA-responsiveness
AhOPR7	TGACG-motif	cis-acting regulatory element involved in the MeJA-responsiveness
AhOPR7	G-Box	cis-acting regulatory element involved in light responsiveness
AhOPR7	CGTCA-motif	cis-acting regulatory element involved in the MeJA-responsiveness
AhOPR7	CGTCA-motif	cis-acting regulatory element involved in the MeJA-responsiveness
AhOPR7	CGTCA-motif	cis-acting regulatory element involved in the MeJA-responsiveness
AhOPR7	AT-rich sequence	element for maximal elicitor-mediated activation (2copies)
AhOPR7	G-box	cis-acting regulatory element involved in light responsiveness
AhOPR7	G-box	cis-acting regulatory element involved in light responsiveness
AhOPR7	A-box	cis-acting regulatory element
AhOPR7	Box 4	part of a conserved DNA module involved in light responsiveness
AhOPR7	Box 4	part of a conserved DNA module involved in light responsiveness
AhOPR7	Box 4	part of a conserved DNA module involved in light responsiveness
AhOPR7	Box 4	part of a conserved DNA module involved in light responsiveness
AhOPR7	Box 4	part of a conserved DNA module involved in light responsiveness
AhOPR7	Box 4	part of a conserved DNA module involved in light responsiveness
AhOPR7	Box 4	part of a conserved DNA module involved in light responsiveness
AhOPR7	Box 4	part of a conserved DNA module involved in light responsiveness
AhOPR7	AT-rich element	binding site of AT-rich DNA binding protein (ATBP-1)
AhOPR7	ABRE	cis-acting element involved in the abscisic acid responsiveness
AhOPR7	ABRE	cis-acting element involved in the abscisic acid responsiveness
AhOPR8	TC-rich repeats	cis-acting element involved in defense and stress responsiveness
AhOPR8	CGTCA-motif	cis-acting regulatory element involved in the MeJA-responsiveness
AhOPR8	CGTCA-motif	cis-acting regulatory element involved in the MeJA-responsiveness
AhOPR8	G-Box	cis-acting regulatory element involved in light responsiveness
AhOPR8	G-Box	cis-acting regulatory element involved in light responsiveness
AhOPR8	TGACG-motif	cis-acting regulatory element involved in the MeJA-responsiveness
AhOPR8	TGACG-motif	cis-acting regulatory element involved in the MeJA-responsiveness
AhOPR8	GT1-motif	light responsive element
AhOPR8	P-box	gibberellin-responsive element
AhOPR8	ABRE	cis-acting element involved in the abscisic acid responsiveness
AhOPR8	ABRE	cis-acting element involved in the abscisic acid responsiveness
AhOPR8	ABRE	cis-acting element involved in the abscisic acid responsiveness
AhOPR8	O2-site	cis-acting regulatory element involved in zein metabolism regulation
AhOPR8	O2-site	cis-acting regulatory element involved in zein metabolism regulation
AhOPR8	TCT-motif	part of a light responsive element
AhOPR8	Box 4	part of a conserved DNA module involved in light responsiveness
AhOPR8	Box 4	part of a conserved DNA module involved in light responsiveness
AhOPR8	Box 4	part of a conserved DNA module involved in light responsiveness
AhOPR8	Box 4	part of a conserved DNA module involved in light responsiveness
AhOPR8	Box 4	part of a conserved DNA module involved in light responsiveness
AhOPR8	Box 4	part of a conserved DNA module involved in light responsiveness
AhOPR8	Box 4	part of a conserved DNA module involved in light responsiveness
AhOPR8	LTR	cis-acting element involved in low-temperature responsiveness
AhOPR8	TGA-element	auxin-responsive element
AhOPR8	TGA-element	auxin-responsive element
AhOPR8	TGA-element	auxin-responsive element
AhOPR8	TGA-element	auxin-responsive element
AhOPR8	GA-motif	part of a light responsive element
AhOPR8	GA-motif	part of a light responsive element
AhOPR9	TGA-element	auxin-responsive element
AhOPR9	ATC-motif	part of a conserved DNA module involved in light responsiveness
AhOPR9	TCA-element	cis-acting element involved in salicylic acid responsiveness
AhOPR9	ATCT-motif	part of a conserved DNA module involved in light responsiveness
AhOPR9	TCT-motif	part of a light responsive element
AhOPR9	Box 4	part of a conserved DNA module involved in light responsiveness
AhOPR9	Box 4	part of a conserved DNA module involved in light responsiveness
AhOPR9	Box 4	part of a conserved DNA module involved in light responsiveness
AhOPR9	Box 4	part of a conserved DNA module involved in light responsiveness
AhOPR9	Box 4	part of a conserved DNA module involved in light responsiveness
AhOPR9	Box 4	part of a conserved DNA module involved in light responsiveness
AhOPR9	Box 4	part of a conserved DNA module involved in light responsiveness
AhOPR9	AT-rich sequence	element for maximal elicitor-mediated activation (2copies)
AiOPR1	TC-rich repeats	cis-acting element involved in defense and stress responsiveness
AiOPR1	CGTCA-motif	cis-acting regulatory element involved in the MeJA-responsiveness
AiOPR1	CGTCA-motif	cis-acting regulatory element involved in the MeJA-responsiveness
AiOPR1	GT1-motif	light responsive element
AiOPR1	TGACG-motif	cis-acting regulatory element involved in the MeJA-responsiveness
AiOPR1	TGACG-motif	cis-acting regulatory element involved in the MeJA-responsiveness
AiOPR1	G-Box	cis-acting regulatory element involved in light responsiveness
AiOPR1	G-Box	cis-acting regulatory element involved in light responsiveness
AiOPR1	P-box	gibberellin-responsive element
AiOPR1	O2-site	cis-acting regulatory element involved in zein metabolism regulation
AiOPR1	O2-site	cis-acting regulatory element involved in zein metabolism regulation
AiOPR1	ABRE	cis-acting element involved in the abscisic acid responsiveness
AiOPR1	ABRE	cis-acting element involved in the abscisic acid responsiveness
AiOPR1	ABRE	cis-acting element involved in the abscisic acid responsiveness
AiOPR1	Box 4	part of a conserved DNA module involved in light responsiveness
AiOPR1	Box 4	part of a conserved DNA module involved in light responsiveness
AiOPR1	Box 4	part of a conserved DNA module involved in light responsiveness
AiOPR1	Box 4	part of a conserved DNA module involved in light responsiveness
AiOPR1	Box 4	part of a conserved DNA module involved in light responsiveness
AiOPR1	Box 4	part of a conserved DNA module involved in light responsiveness
AiOPR1	TCT-motif	part of a light responsive element
AiOPR1	TGA-element	auxin-responsive element
AiOPR1	TGA-element	auxin-responsive element
AiOPR1	TGA-element	auxin-responsive element
AiOPR1	TGA-element	auxin-responsive element
AiOPR1	TGA-element	auxin-responsive element
AiOPR1	GA-motif	part of a light responsive element
AiOPR1	GA-motif	part of a light responsive element
AiOPR1	LTR	cis-acting element involved in low-temperature responsiveness
AiOPR2	TCA-element	cis-acting element involved in salicylic acid responsiveness
AiOPR2	G-box	cis-acting regulatory element involved in light responsiveness
AiOPR2	ABRE	cis-acting element involved in the abscisic acid responsiveness
AiOPR2	GCN4_motif	cis-regulatory element involved in endosperm expression
AiOPR2	TCT-motif	part of a light responsive element
AiOPR2	TCT-motif	part of a light responsive element
AiOPR2	AACA_motif	involved in endosperm-specific negative expression
AiOPR2	Box 4	part of a conserved DNA module involved in light responsiveness
AiOPR2	Box 4	part of a conserved DNA module involved in light responsiveness
AiOPR2	Box 4	part of a conserved DNA module involved in light responsiveness
AiOPR2	Box 4	part of a conserved DNA module involved in light responsiveness
AiOPR2	Box 4	part of a conserved DNA module involved in light responsiveness
AiOPR2	Box 4	part of a conserved DNA module involved in light responsiveness
AiOPR2	GT1-motif	light responsive element
AiOPR2	TGACG-motif	cis-acting regulatory element involved in the MeJA-responsiveness
AiOPR2	Gap-box	part of a light responsive element
AiOPR2	MBS	MYB binding site involved in drought-inducibility
AiOPR2	MBS	MYB binding site involved in drought-inducibility
AiOPR2	AE-box	part of a module for light response
AiOPR2	CGTCA-motif	cis-acting regulatory element involved in the MeJA-responsiveness
AiOPR3	G-Box	cis-acting regulatory element involved in light responsiveness
AiOPR3	TGACG-motif	cis-acting regulatory element involved in the MeJA-responsiveness
AiOPR3	GT1-motif	light responsive element
AiOPR3	GT1-motif	light responsive element
AiOPR3	CGTCA-motif	cis-acting regulatory element involved in the MeJA-responsiveness
AiOPR3	AT-rich sequence	element for maximal elicitor-mediated activation (2copies)
AiOPR3	I-box	part of a light responsive element
AiOPR3	LTR	cis-acting element involved in low-temperature responsiveness
AiOPR3	GA-motif	part of a light responsive element
AiOPR3	TGA-element	auxin-responsive element
AiOPR3	G-box	cis-acting regulatory element involved in light responsiveness
AiOPR3	ARE	cis-acting regulatory element essential for the anaerobic induction
AiOPR3	TCA-element	cis-acting element involved in salicylic acid responsiveness
AiOPR3	TCA-element	cis-acting element involved in salicylic acid responsiveness
AiOPR3	Box 4	part of a conserved DNA module involved in light responsiveness
AiOPR3	Box 4	part of a conserved DNA module involved in light responsiveness
AiOPR3	Box 4	part of a conserved DNA module involved in light responsiveness
AiOPR3	Box 4	part of a conserved DNA module involved in light responsiveness
AiOPR3	Box 4	part of a conserved DNA module involved in light responsiveness
AiOPR3	Box 4	part of a conserved DNA module involved in light responsiveness
AiOPR3	Box 4	part of a conserved DNA module involved in light responsiveness
AiOPR3	Box 4	part of a conserved DNA module involved in light responsiveness
AiOPR3	Box 4	part of a conserved DNA module involved in light responsiveness
AiOPR3	Box 4	part of a conserved DNA module involved in light responsiveness
AiOPR3	ABRE	cis-acting element involved in the abscisic acid responsiveness
AiOPR3	ABRE	cis-acting element involved in the abscisic acid responsiveness
AiOPR3	O2-site	cis-acting regulatory element involved in zein metabolism regulation
AiOPR4	ABRE	cis-acting element involved in the abscisic acid responsiveness
AiOPR4	AT-rich element	binding site of AT-rich DNA binding protein (ATBP-1)
AiOPR4	Box 4	part of a conserved DNA module involved in light responsiveness
AiOPR4	Box 4	part of a conserved DNA module involved in light responsiveness
AiOPR4	Box 4	part of a conserved DNA module involved in light responsiveness
AiOPR4	Box 4	part of a conserved DNA module involved in light responsiveness
AiOPR4	Unnamed__1	60K protein binding site
AiOPR4	ARE	cis-acting regulatory element essential for the anaerobic induction
AiOPR4	ARE	cis-acting regulatory element essential for the anaerobic induction
AiOPR4	A-box	cis-acting regulatory element
AiOPR4	G-box	cis-acting regulatory element involved in light responsiveness
AiOPR4	AT-rich sequence	element for maximal elicitor-mediated activation (2copies)
AiOPR4	MRE	MYB binding site involved in light responsiveness
AiOPR4	CGTCA-motif	cis-acting regulatory element involved in the MeJA-responsiveness
AiOPR4	CGTCA-motif	cis-acting regulatory element involved in the MeJA-responsiveness
AiOPR4	CGTCA-motif	cis-acting regulatory element involved in the MeJA-responsiveness
AiOPR4	CGTCA-motif	cis-acting regulatory element involved in the MeJA-responsiveness
AiOPR4	ACE	cis-acting element involved in light responsiveness
AiOPR4	TGACG-motif	cis-acting regulatory element involved in the MeJA-responsiveness
AiOPR4	TGACG-motif	cis-acting regulatory element involved in the MeJA-responsiveness
AiOPR4	TGACG-motif	cis-acting regulatory element involved in the MeJA-responsiveness
AiOPR4	TGACG-motif	cis-acting regulatory element involved in the MeJA-responsiveness
AiOPR4	GT1-motif	light responsive element
AiOPR4	GT1-motif	light responsive element
AiOPR4	GT1-motif	light responsive element
AiOPR4	GT1-motif	light responsive element
AiOPR4	GT1-motif	light responsive element
AiOPR5	ARE	cis-acting regulatory element essential for the anaerobic induction
AiOPR5	TCA-element	cis-acting element involved in salicylic acid responsiveness
AiOPR5	A-box	cis-acting regulatory element
AiOPR5	A-box	cis-acting regulatory element
AiOPR5	LTR	cis-acting element involved in low-temperature responsiveness
AiOPR5	Box 4	part of a conserved DNA module involved in light responsiveness
AiOPR5	Box 4	part of a conserved DNA module involved in light responsiveness
AiOPR5	Box 4	part of a conserved DNA module involved in light responsiveness
AiOPR5	TCT-motif	part of a light responsive element
AiOPR5	TGACG-motif	cis-acting regulatory element involved in the MeJA-responsiveness
AiOPR5	TGACG-motif	cis-acting regulatory element involved in the MeJA-responsiveness
AiOPR5	TGACG-motif	cis-acting regulatory element involved in the MeJA-responsiveness
AiOPR5	TC-rich repeats	cis-acting element involved in defense and stress responsiveness
AiOPR5	MRE	MYB binding site involved in light responsiveness
AiOPR5	MRE	MYB binding site involved in light responsiveness
AiOPR5	MRE	MYB binding site involved in light responsiveness
AiOPR5	CGTCA-motif	cis-acting regulatory element involved in the MeJA-responsiveness
AiOPR5	CGTCA-motif	cis-acting regulatory element involved in the MeJA-responsiveness
AiOPR5	CGTCA-motif	cis-acting regulatory element involved in the MeJA-responsiveness
AiOPR5	Sp1	light responsive element

## Sheet: Table S5
Gene	CK	Salt	CK	Drought
AdOPR1	9.74667	91.4833	12.315	2.805
AdOPR2	6.49667	52.9767	0.02	0.105
AdOPR3	0.001	0.08	0.001	0.001
AdOPR4	0.886667	0.166667	0.07	0.03
AdOPR5	10.1167	100.137	5.005	2.225
AdOPR6	0.186667	0.61	1.88	0.18
AhOPR1	9.74667	91.4833	12.315	2.805
AhOPR2	10.1167	100.137	5.005	2.225
AhOPR3	0.886667	0.166667	0.07	0.03
AhOPR4	0.001	2.24667	0.001	0.001
AhOPR5	0.001	0.08	0.001	0.001
AhOPR6	6.49667	52.9767	0.02	0.105
AhOPR7	6.26	76.4167	18.005	3.665
AhOPR8	4.93	66.2333	9.855	2.02
AhOPR9	0.886667	0.166667	0.07	0.03
AiOPR1	4.93	66.2333	9.855	2.02
AiOPR2	2.09667	51.8633	0.03	0.025
AiOPR3	0.433333	0.183333	0.04	0.055
AiOPR4	6.26	76.4167	18.005	3.665
AiOPR5	0.001	2.24667	0.001	0.001

## Sheet: Table S6.
Gene Name	Seedling_Leaves	MainStem_Leaves	LateralStem_Leaves	VegetativeShootTip	ReproductiveShootTip	Roots	NoduleRoots	Flowers	Pistils	Stamens	AerialGynTip	SubGynTip	PodPt1	StalkPt1	PodPt3	PericarpPt5	SeedPt5	Pericarp_Pattee6	Seed_Pattee6	Seed_Pattee7	Seed_Pattee8	Seed_Pattee10
AdOPR1	6.07	22.66	26.21	2.58	2.44	21.94	8.48	1.16	12.02	4.97	22.26	28.62	12.88	10.69	14.33	27.33	9.32	29.47	7.18	4.92	3.13	4.11
AdOPR2	0	0.55	0.69	0.13	0.21	6.68	7.37	0.27	0.2	0.03	1.44	2.76	6.53	5.8	6.62	20.52	0.3	19.04	1.11	0.2	0.13	1.09
AdOPR3	0.02	0.07	0.1	0.02	0.05	0.05	0.06	1.3	0.14	0.28	0.04	0	0.01	0.07	0	0.01	0.01	0.04	0.01	0.01	0.01	0.15
AdOPR4	0.04	0.04	0.01	0.06	0.08	0.4	0.11	0.11	0.53	1.19	0.66	0.38	0.57	0.6	1.4	0.57	19.23	0.7	5.5	0.86	0.44	0.26
AdOPR5	0.26	1.15	1.37	2.79	2.06	2.67	9.56	1.03	0.63	0.76	6.03	7.29	4.61	19.84	16.12	24.2	0.42	50.52	1.94	0.1	0.1	2.33
AdOPR6	0.77	1.6	2.34	0.1	0.26	0.05	0.01	0.19	0.29	0	0.09	0.04	0.03	0.06	0.03	0.1	0	0.12	0.01	0	0	0
AhOPR1	6.07	22.66	26.21	2.58	2.44	21.94	8.48	1.16	12.02	4.97	22.26	28.62	12.88	10.69	14.33	27.33	9.32	29.47	7.18	4.92	3.13	4.11
AhOPR2	0.26	1.15	1.37	2.79	2.06	2.67	9.56	1.03	0.63	0.76	6.03	7.29	4.61	19.84	16.12	24.2	0.42	50.52	1.94	0.1	0.1	2.33
AhOPR3	0.04	0.04	0.01	0.06	0.08	0.4	0.11	0.11	0.53	1.19	0.66	0.38	0.57	0.6	1.4	0.57	19.23	0.7	5.5	0.86	0.44	0.26
AhOPR4	0.04	0.27	0.5	0.13	0.37	0.23	0.23	3.77	0.79	0.66	0.22	0.06	0.12	0.42	0.04	0.17	0.14	0.65	0.06	0.05	0.06	0.86
AhOPR5	0.02	0.07	0.1	0.02	0.05	0.05	0.06	1.3	0.14	0.28	0.04	0	0.01	0.07	0	0.01	0.01	0.04	0.01	0.01	0.01	0.15
AhOPR6	0	0.55	0.69	0.13	0.21	6.68	7.37	0.27	0.2	0.03	1.44	2.76	6.53	5.8	6.62	20.52	0.3	19.04	1.11	0.2	0.13	1.09
AhOPR7	9.03	18.86	27.33	4.26	4.18	22.32	9.27	2.43	10.21	2.19	20.9	20.59	13.55	15.82	18.6	30.62	11.78	35.46	8.43	8.11	4.45	7.32
AhOPR8	0.71	1.27	1.32	4.21	2.34	2.58	7.67	0.83	0.5	0.57	5.87	7.7	5.12	18.38	11.27	11.59	0.61	28.21	1.39	0.14	0.05	1.59
AhOPR9	0.04	0.04	0.01	0.06	0.08	0.4	0.11	0.11	0.53	1.19	0.66	0.38	0.57	0.6	1.4	0.57	19.23	0.7	5.5	0.86	0.44	0.26
AiOPR1	0.71	1.27	1.32	4.21	2.34	2.58	7.67	0.83	0.5	0.57	5.87	7.7	5.12	18.38	11.27	11.59	0.61	28.21	1.39	0.14	0.05	1.59
AiOPR2	0.04	0.77	0.89	0.2	0.21	5.83	7.57	0.39	0.36	0	1.11	1.69	5.99	6.5	8.26	18.24	0.38	19.93	1.39	0.27	0.18	1.57
AiOPR3	0	0.01	0	0.04	0.07	1.16	0.32	0.03	0.21	0.45	0.04	0.04	0.06	0.04	1.87	0.03	42.01	0.06	5.7	0.26	0.17	0.07
AiOPR4	9.03	18.86	27.33	4.26	4.18	22.32	9.27	2.43	10.21	2.19	20.9	20.59	13.55	15.82	18.6	30.62	11.78	35.46	8.43	8.11	4.45	7.32
AiOPR5	0.04	0.27	0.5	0.13	0.37	0.23	0.23	3.77	0.79	0.66	0.22	0.06	0.12	0.42	0.04	0.17	0.14	0.65	0.06	0.05	0.06	0.86

## Sheet: Table S7
Name	Accession numbers	Sense sequence	Antisense sequence
AtAAO3-RT	AT2G27150	TCATTCAACAAGCGTATGGTCAG	GGTATTTTGTAGTCCCAAGTGCCT
AtNCED3-RT	AT3G14440	CAATCATCAAACTCTCCCGCC	TCTCGTGGCTGACAAGGAAAC
AtMYB2-RT	AT2G47190	AACGTCTTCGAATTCTCCGGCTGA	ATCGTTGAACTCTCCGAAACCCGT
AtMYC2-RT	AT1G32640	TGGCAACCGTCGTATGATTTCT	TCACCTCCTCATCAACAGCGTC
AtRD22-RT	AT5G25610	AGGAGCAAACCCTTTCGTGT	CGTTTCAACGTCTCCGAAAA
AtRD29A-RT	AT5G52310	CTTGATGGTCAACGGAAGGT	CAATCTCCGGTACTCCTCCA
AtRD29B-RT	AT5G52300	AGAAGGAATGGTGGGGAAAG	CAACTCACTTCCACCGGAAT
AtAOC1-RT	AT3G25760	GACTAATTTTATTCACTAATTT	CCCCAGACCAAGCAAAGT
AtOPR1-RT	AT1G76680	TACAGCTCAAGGATATCAAGA	GAAACTTATTACATCTTATATAA
AtOPR2-RT	AT1G76690	CTATGGAAGCTGGTTTTGATGGAG	ATAATGACTTAGAGTATAAACAA
AtOPR3-RT	AT2G06050	CTTCTCATGCAGTGTATCAAC	CGTCCAAGTGATCTATAGCTG
AtJAZ1-RT	AT1G19180	CCATGAGTTTATTCCCTTGTGA	TTGGTTTGCGATAGTAGCGA
actin	AT3G53750	TTGGAATGGGTCAGAAGGATGC	AGTGGTGCCTCAGTAAGAAGC
